# Supplementary material for: Prognostic value of new-onset right bundle-branch block in acute myocardial infarction patients: a systematic review and meta-analysis
Source: PeerJ. 2018 Mar 12;6:e4497. doi: 10.7717/peerj.4497 (PMC5853603; doi:10.7717/peerj.4497)
Supplement: Supplemental Information 3 [file peerj-06-4497-s003.xlsx]

## Sheet: basic characteristics
																								Killip class >I at admission, %
								RBBB				Age		Male		Previous angina		Previous MI		Diabetes		Hypertension		New			Previous			LVEF, n (%)
First Author	Year	Title	Study design	Country or region	Study Participants	Study period	Sample size	New-onset	New-onset-Transient	New-onset-Permanent	Previous	New-onset	Previous	New	Previous	New	Previous	New	Previous	New	Previous	New	Previous	I	II	III	I	II	III	New	Previous	Follow up
Gann, D	1975	Prognostic significance of chronic versus acute bundle branch block in acute myocardial infarction	Retrospective study	USA	patients with acute myocardial infarction	1971-1972	75	35			40	73.6	72.4	21	38																	3.7d
Melgarejo-Moreno，A	1997	Incidence, clinical characteristics, and prognostic significance of right bundle-branch block in acute myocardial infarction: a study in the thrombolytic era	Prospective study	Spain	patients consecutively diagnosed with acute myocardial infarction	1992.6-1994.1	96	51	25	26	45	65±10	68±9	30	37	13	26	8	15	14	24	20	22		27(>I)			18(>I)		20 (42±11)	27(39±120)	1y
Vivas,D	2010	Prognostic Implications of Bundle Branch Block in Patients Undergoing Primary Coronary Angioplasty in the Stent Era	Cohort study	Spain	consecutive patients with STEMI undergoing primary PCI	2004.1-2008.6	119	92	47	42	27	68±13/68±12	72±9	69	22			16	5	33	11	54	8	33	59(≥II)		25	2(≥II)				In-hospital
Melgarejo-Moreno，A	2015	Myocardial Infarction Bundle Branch Block and Myocardial Infarction	Prospective study	Spain	patients with acute MI	1998.1-2008.1	465	212	137	75	253	69.5 (60.5-76.7)	73.5 (67.7-78.5)	159	209			27	79	84	123	100	161									1-7y
Iwasaki, J	2009	Prognostic significance of right bundle branch block in patients with acute inferior myocardial infarction	Retrospective study	Japan	acute anterior or inferior myocardial infarction within 48h after the onset of symptoms	1997.1.1-2006.12.31	119	99	58	41	20	67±12		106(total 145)				26		28		57										In-hospital
							874	489	267	184	385

## Sheet: N-RBBB
		RBBB
First Author	Year	Type			IRA				Mortality			ventricular Arrhythmia		Atrial Arrhythmia				Killip
		Toal	Isolated	Non isolated	LM	LAD	LCX	RCA	Total Mortality	In-hospital/30-day mortality mortality	long-term mortality	ventricular fibrillation	ventricular tachycardia	Atrial fibrillation	Chronic arrhythmias ( sinus or atrioventricular block≥2 degree)	Asystole	Heart failure	I	II	III	Cardiogenic shock	Sudden death	Post-MI angina	Reinfarction	Pericarditis	Mechanical complications
Gann, D	1975	35								28		4				2	15				21	0
Melgarejo-Moreno A	1997	51	20	31					30	22	8	9	6	10	14		5	18	5	10	18		9	2	3	0
Vivas D	2010	92			2	63	9	27		20		42			22	7							8	9		1
Melgarejo-Moreno A	2015	212							86(1y)	67	19(1y)	39					50									10
Iwasaki, J	2009	99								25							14				8					2

## Sheet: P-RBBB
		NRBBB
First Author	Year	Type			IRA				Mortality			ventricular Arrhythmia		Atrial Arrhythmia				Killip
		Toal	Isolated	Non isolated	LM	LAD	LCX	RCA	Total Mortality	In-hospital mortality	long-term mortality	ventricular fibrillation	ventricular tachycardia	Atrial fibrillation	Chronic arrhythmias ( sinus or atrioventricular block≥2 degree)	Asystole	Heart failure	I	II	III	Cardiogenic shock	Sudden death	Post-MI angina	Reinfarction	Pericarditis	Mechanical complications
Gann, D	1975	40								25		2				5	25				10	8
Melgarejo-Moreno A	1997	45							16	7	9	1	1	4	1		13	28	5	8	4		8	0	0	0
Vivas D	2010	27			0	9	1	16		0		2			8	0							0	2		0
Melgarejo-Moreno A	2015	253							62								88
Iwasaki, J	2009	20								2							2				0					0

## Sheet: Table 1
		Selection				Comparability	Outcome			Total score
First Author	Year	No.1)	No.2)	No.3)	No.4)	No.1)	No.1)	No.2)	No.3)	/
Gann, D	1975	*	*			**	*	*		6
Melgarejo-Moreno，A	1997	*	*			**	*	*	*	7
Vivas,D	2010	*	*			**	*	*	*	7
Melgarejo-Moreno，A	2015	*	*			**	*	*	*	7
Iwasaki, J	2009	*	*			**	*	*		6

## Sheet: N-RBBB-mortilaty
First Author	Year		New-onset-Transient（short-time mortality）	Con.		New-onset-Permanent（short-time mortality）	Con.
Melgarejo-Moreno，A	1997	25	2	23	26	20	6
Vivas,D	2010	47	1	46	42	19	23
Melgarejo-Moreno，A	2015	137	20	117	75	47	28
Iwasaki, J	2009	58	8	50	41	17	24
